# Supplementary material for: Correlation between Blunted Nocturnal Decrease in Diastolic Blood Pressure and Oxidative Stress: An Observational Study
Source: Antioxidants (Basel). 2022 Dec 9;11(12):2430. doi: 10.3390/antiox11122430 (PMC9774450; doi:10.3390/antiox11122430)
Supplement: Supplementary file 1 [file antioxidants-11-02430-s001.zip]

Archive with 1 entries (1 files):
- antioxidants-2061505-supplementary.pdf
